# Supplementary material for: Transposon Removal Reveals Their Adaptive Fitness Contribution
Source: Genome Biol Evol. 2024 Jan 20;16(2):evae010. doi: 10.1093/gbe/evae010 (PMC10836971; doi:10.1093/gbe/evae010)
Supplement: evae010_Supplementary_Data [file evae010_supplementary_data.zip]

Archive with 2 entries (2 files):
- Cranz_Mileva_Supplementary _data.pdf
- Cranz_Mileva_Supplementary_Tables.xlsx
