# Supplementary material for: Transposon Removal Reveals Their Adaptive Fitness Contribution
Source: Genome Biol Evol. 2024 Jan 20;16(2):evae010. doi: 10.1093/gbe/evae010 (PMC10836971; doi:10.1093/gbe/evae010)
Supplement: evae010_Supplementary_Data [file evae010_supplementary_data.zip › Cranz_Mileva_Supplementary_Tables.xlsx]

## Sheet: Supplementary Table 1
Supplementary Table 2: Mutations detected in Tf-null Strains ZB2950 and/or ZB2952 and absent in CHP428 andr CHP429
Chromosome	Position	WT base	Mutation	In ZB2950	In ZB2952	affected feature	effect	Conservation score (Gretch et al 2019)	Closest Tf2
I	633993	T	C	TRUE	TRUE	SPNCRNA.669	non-coding	0	N/A
I	1453108	C	A	TRUE	TRUE	cys12	A13S	0	Tf2-1
I	2943945	C	T	TRUE	TRUE	SPAPB2C8.01	synonymous	0.643	Tf2-frag1
I	2943954	A	G	TRUE	TRUE	SPAPB2C8.01	synonymous	0.642	Tf2-frag1
II	4419011	G	A	TRUE	TRUE	LTR	non-coding	N/A	Tf2-11

## Sheet: Supplementary Table 2
Supplementary Table 2: Functional enrichment of protein-coding genes nearest to Sap1-associated ncRNA
from http://bahlerweb.cs.ucl.ac.uk/cgi-bin/GLA/GLA_input
p-values are adjusted by FDA
Category_Name	External_ID	GeneSet_Name	over_represented/under_represented	List_Frequency	Background_Frequency	Corrected_pvalue	Genes_In_Common/Interacting_Gene_Pair
Gene Expression		Scw1 RNA targets	Enriched	12.6126126126126 (14/111)	1.75233644859813 (90/5136)	2.26851e-05	SPAC2H10.01;SPAC24B11.09;SPCC1183.11;SPCC1322.10;SPCC18B5.03;SPCC320.03;SPCC297.03;SPAC29B12.08;SPAPB1A10.08;SPBC15D4.02;SPBC609.01;SPCC74.04;SPBC32C12.02;SPAC1071.11;
Gene Expression		Core Environmental Stress Response induced	Enriched	25.2252252252252 (28/111)	10.4361370716511 (536/5136)	0.00769118	SPBC16A3.18;SPAC27D7.11c;SPCC1183.11;SPAP32A8.02;SPAC4A8.04;SPCC320.03;SPAC29E6.01;SPCC1020.06c;SPCC553.10;SPBC25B2.03;SPBC3D6.13c;SPAC19D5.01;SPAP8A3.04c;SPCC191.01;SPBC16E9.11c;SPAPB1A10.08;SPBC609.01;SPAC9E9.09c;SPAC1635.01;SPAC13C5.06c;SPBC36.02c;SPBC1198.14c;SPBC530.10c;SPAC1F8.01;SPCC330.06c;SPBC725.02;SPCC576.04;SPAC4A8.03c;
Gene Expression		Zfs1 and Scw1 RNA targets	Enriched	5.40540540540541 (6/111)	0.525700934579439 (27/5136)	0.0137924	SPAC2H10.01;SPAC24B11.09;SPCC18B5.03;SPAPB1A10.08;SPCC74.04;SPBC32C12.02;
Gene Expression		Highly expressed genes	Enriched	21.6216216216216 (24/111)	8.89797507788162 (457/5136)	0.0180498	SPBC3D6.02;SPAC26H5.09c;SPCC1322.10;SPAC25B8.12c;SPAC4A8.04;SPAC1639.01c;SPAC3A11.07;SPAC664.11;SPCC1020.06c;SPCC553.10;SPAP8A3.04c;SPBC31A8.01c;SPAC9E9.09c;SPCPB1C11.01;SPAC17A2.13c;SPCC1281.01;SPAC1635.01;SPBC1105.05;SPBC19C2.07;SPCC191.07;SPBC530.10c;SPAC24C9.06c;SPCC330.06c;SPAC922.04;
Gene Expression		Cell cycle periodically expressed	Enriched	22.5225225225225 (25/111)	9.67679127725857 (497/5136)	0.0277732	SPBC16D10.06;SPAC27D7.11c;SPBC3D6.02;SPBC8E4.03;SPBC1711.07;SPCC1183.11;SPCC1322.10;SPBPB7E8.01;SPBC365.16;SPAC1639.01c;SPAC4A8.04;SPBC12D12.01;SPCC553.10;SPBC31A8.01c;SPAC29B12.08;SPBC800.11;SPAPJ760.03c;SPAC9E9.09c;SPBC1718.07c;SPCPB1C11.01;SPBC1105.05;SPAC22A12.06c;SPBC725.02;SPAC922.04;SPBC19C7.04c;
Gene Features		Intron-containing genes	Underrepresented	28.8288288288288 (32/111)	48.851246105919 (2509/5136)	0.0137924	SPAC16E8.01;SPAC26H5.09c;SPBP4H10.15;SPBP16F5.02;SPCPB16A4.06c;SPAC4G9.17c;SPBC609.01;SPAC3H8.05c;SPBC839.14c;SPAC17A2.13c;SPAC1635.01;SPBC4C3.06;SPAC1639.01c;SPBP35G2.02;SPAPB1E7.06c;SPAC13C5.06c;SPAC13C5.07;SPAC29E6.01;SPCC1020.06c;SPBC25B2.03;SPBC18H10.14;SPAC4G9.20c;SPAC24C9.06c;SPCC594.01;SPBC2G2.13c;SPAC227.14;SPBC16E9.12c;SPAP8A3.05;SPBC16E9.11c;SPAC29B12.08;SPAPB1A10.08;SPBC354.07c;
Gene Features		Intron-less genes	Enriched	71.1711711711712 (79/111)	51.1292834890966 (2626/5136)	0.0137924	SPBC16D10.06;SPBC16A3.18;SPAC2H10.01;SPAC27D7.11c;SPBC16A3.17c;SPBC3D6.02;SPBC8E4.03;SPAC24B11.09;SPAC26F1.10c;SPBC1711.07;SPCC965.10;SPBPB21E7.05;SPBC16G5.08;SPBC106.17c;SPCC1183.11;SPCC1322.10;SPCC1620.14c;SPAP32A8.02;SPCC417.02;SPCC18B5.03;SPAC25B8.12c;SPAC17A2.11;SPBPB7E8.01;SPBC365.16;SPAC4A8.04;SPAC20G8.04c;SPBC12D12.01;SPCC320.03;SPAC3A11.07;SPAC664.11;SPBC2F12.02c;SPCC553.10;SPCC1742.01;S…
Phenotypes (FYPO)	FYPO:0003692;	increased protein phosphorylation during cellular response to oxidative stress	Enriched	3.6036036036036 (4/111)	0.175233644859813 (9/5136)	0.0159495	SPAC26F1.10c;SPAC19D5.01;SPCC191.07;SPAC4A8.03c;
Phenotypes (FYPO)	FYPO:0000648;	viable small vegetative cell	Enriched	7.20720720720721 (8/111)	1.28504672897196 (66/5136)	0.0324758	SPAC26F1.10c;SPCC1620.14c;SPCC18B5.03;SPCC297.03;SPAC19D5.01;SPAP8A3.04c;SPBC1718.07c;SPBC16E9.12c;
Phenotypes (FYPO)	FYPO:0001407;	decreased cell population growth on glucose carbon source	Enriched	19.8198198198198 (22/111)	8.21651090342679 (422/5136)	0.0324758	SPBC16D10.06;SPAC2H10.01;SPAC26F1.10c;SPCC965.10;SPCC417.02;SPCC18B5.03;SPCC320.03;SPBC56F2.05c;SPAC19D5.01;SPAP8A3.04c;SPBC2G2.13c;SPAC29B12.08;SPAC16E8.01;SPAC3H8.05c;SPBP4H10.09;SPBC32C12.02;SPCC1281.01;SPAC13C5.07;SPBC1105.05;SPBC530.10c;SPBC1D7.02c;SPAC4A8.03c;
Protein Features		Lysine	Lower	0.0556623	0.0681809	0.000726585	SPAC1F8.01;SPAC806.03c;SPAC13C5.06c;SPAPB1A10.08;SPAC4G9.17c;SPAC4G9.20c;SPAC4A8.04;SPAC16E8.01;SPAC17A2.13c;SPAC9E9.09c;SPAC26F1.10c;SPAPJ760.03c;SPAC29B12.08;SPAC24B11.08c;SPAC24B11.09;SPAC1639.01c;SPAC1565.01;SPAC20G8.04c;SPAC4A8.03c;SPAP32A8.02;SPAC2F3.14c;SPAC19D5.01;SPAP8A3.04c;SPAP8A3.05;SPAC922.04;SPAC13C5.07;SPAC227.14;SPAC1D4.12;SPAC664.11;SPAC26H5.09c;SPAC3H8.05c;SPAC22A12.06c;SPAC24C9…
Protein Features		Leucine	Lower	0.0848268	0.096923	0.00185129	SPAC1F8.01;SPAC806.03c;SPAC13C5.06c;SPAPB1A10.08;SPAC4G9.17c;SPAC4G9.20c;SPAC4A8.04;SPAC16E8.01;SPAC17A2.13c;SPAC9E9.09c;SPAC26F1.10c;SPAPJ760.03c;SPAC29B12.08;SPAC24B11.08c;SPAC24B11.09;SPAC1639.01c;SPAC1565.01;SPAC20G8.04c;SPAC4A8.03c;SPAP32A8.02;SPAC2F3.14c;SPAC19D5.01;SPAP8A3.04c;SPAP8A3.05;SPAC922.04;SPAC13C5.07;SPAC227.14;SPAC1D4.12;SPAC664.11;SPAC26H5.09c;SPAC3H8.05c;SPAC22A12.06c;SPAC24C9…
Protein Features		Glutamic acid	Lower	0.0551825	0.0654435	0.00185129	SPAC1F8.01;SPAC806.03c;SPAC13C5.06c;SPAPB1A10.08;SPAC4G9.17c;SPAC4G9.20c;SPAC4A8.04;SPAC16E8.01;SPAC17A2.13c;SPAC9E9.09c;SPAC26F1.10c;SPAPJ760.03c;SPAC29B12.08;SPAC24B11.08c;SPAC24B11.09;SPAC1639.01c;SPAC1565.01;SPAC20G8.04c;SPAC4A8.03c;SPAP32A8.02;SPAC2F3.14c;SPAC19D5.01;SPAP8A3.04c;SPAP8A3.05;SPAC922.04;SPAC13C5.07;SPAC227.14;SPAC1D4.12;SPAC664.11;SPAC26H5.09c;SPAC3H8.05c;SPAC22A12.06c;SPAC24C9…
Protein Features		Threonine	Higher	0.0646944	0.0538032	0.00840378	SPAC1F8.01;SPAC806.03c;SPAC13C5.06c;SPAPB1A10.08;SPAC4G9.17c;SPAC4G9.20c;SPAC4A8.04;SPAC16E8.01;SPAC17A2.13c;SPAC9E9.09c;SPAC26F1.10c;SPAPJ760.03c;SPAC29B12.08;SPAC24B11.08c;SPAC24B11.09;SPAC1639.01c;SPAC1565.01;SPAC20G8.04c;SPAC4A8.03c;SPAP32A8.02;SPAC2F3.14c;SPAC19D5.01;SPAP8A3.04c;SPAP8A3.05;SPAC922.04;SPAC13C5.07;SPAC227.14;SPAC1D4.12;SPAC664.11;SPAC26H5.09c;SPAC3H8.05c;SPAC22A12.06c;SPAC24C9…
Protein Features		Homo sapiens orthologs	Underrepresented	48.6486486486487 (54/111)	68.75 (3531/5136)	0.0104991	SPBC16D10.06;SPBC16A3.18;SPBC8E4.03;SPAC24B11.09;SPAC26F1.10c;SPAC26H5.09c;SPBC1711.07;SPBC839.14c;SPCC1620.14c;SPCC18B5.03;SPBC4C3.06;SPAC4A8.04;SPAC20G8.04c;SPAC1639.01c;SPBP35G2.02;SPBC12D12.01;SPAC29E6.01;SPAC664.11;SPCC1020.06c;SPCC297.03;SPAC19D5.01;SPAC1D4.12;SPAC4G9.20c;SPBC2G2.13c;SPCC11E10.01;SPBC31A8.01c;SPBC16E9.11c;SPAC1565.01;SPBC32F12.15;SPBC354.07c;SPBC418.02;SPCC162.01c;SPBP16F5.…
Protein Features		Protein copies per quiescent cell	Higher	27847.7	11079.2	0.0114667	SPAC806.03c;SPAC4G9.17c;SPAC4G9.20c;SPAC4A8.04;SPAC16E8.01;SPAC17A2.13c;SPAC9E9.09c;SPAC29B12.08;SPAC24B11.09;SPAC1565.01;SPAC20G8.04c;SPAP32A8.02;SPAP8A3.04c;SPAC922.04;SPAC227.14;SPAC664.11;SPAC26H5.09c;SPAC24C9.06c;SPAC3A11.07;SPAC25B8.12c;SPAC27D7.11c;SPAC1635.01;SPBC4C3.06;SPBC609.01;SPBPB7E8.01;SPBC16G5.08;SPBC8E4.03;SPBC1198.14c;SPBC106.17c;SPBP35G2.02;SPBC31A8.01c;SPBC3D6.02;SPBC19C2.07;S…
Protein Features		Alanine	Higher	0.0721435	0.0631386	0.0277732	SPAC1F8.01;SPAC806.03c;SPAC13C5.06c;SPAPB1A10.08;SPAC4G9.17c;SPAC4G9.20c;SPAC4A8.04;SPAC16E8.01;SPAC17A2.13c;SPAC9E9.09c;SPAC26F1.10c;SPAPJ760.03c;SPAC29B12.08;SPAC24B11.08c;SPAC24B11.09;SPAC1639.01c;SPAC1565.01;SPAC20G8.04c;SPAC4A8.03c;SPAP32A8.02;SPAC2F3.14c;SPAC19D5.01;SPAP8A3.04c;SPAP8A3.05;SPAC922.04;SPAC13C5.07;SPAC227.14;SPAC1D4.12;SPAC664.11;SPAC26H5.09c;SPAC3H8.05c;SPAC22A12.06c;SPAC24C9…
Protein Features		Isoleucine	Lower	0.0541731	0.0616771	0.0324758	SPAC1F8.01;SPAC806.03c;SPAC13C5.06c;SPAPB1A10.08;SPAC4G9.17c;SPAC4G9.20c;SPAC4A8.04;SPAC16E8.01;SPAC17A2.13c;SPAC9E9.09c;SPAC26F1.10c;SPAPJ760.03c;SPAC29B12.08;SPAC24B11.08c;SPAC24B11.09;SPAC1639.01c;SPAC1565.01;SPAC20G8.04c;SPAC4A8.03c;SPAP32A8.02;SPAC2F3.14c;SPAC19D5.01;SPAP8A3.04c;SPAP8A3.05;SPAC922.04;SPAC13C5.07;SPAC227.14;SPAC1D4.12;SPAC664.11;SPAC26H5.09c;SPAC3H8.05c;SPAC22A12.06c;SPAC24C9…
Transcript Features		mRNA copies per quiescent cell	Higher	3.56808	1.41636	2.86156e-09	SPAC1F8.01;SPAC806.03c;SPAC13C5.06c;SPAPB1A10.08;SPAC4G9.17c;SPAC4G9.20c;SPAC4A8.04;SPAC16E8.01;SPAC17A2.13c;SPAC9E9.09c;SPAC26F1.10c;SPAPJ760.03c;SPAC29B12.08;SPAC24B11.08c;SPAC24B11.09;SPAC1639.01c;SPAC1565.01;SPAC20G8.04c;SPAC4A8.03c;SPAP32A8.02;SPAC2F3.14c;SPAC19D5.01;SPAP8A3.04c;SPAP8A3.05;SPAC922.04;SPAC13C5.07;SPAC227.14;SPAC1D4.12;SPAC664.11;SPAC26H5.09c;SPAC3H8.05c;SPAC22A12.06c;SPAC24C9…
Transcript Features		mRNA copies per proliferating cell	Higher	17.7622	7.92554	0.000866648	SPAC1F8.01;SPAC806.03c;SPAC13C5.06c;SPAPB1A10.08;SPAC4G9.17c;SPAC4G9.20c;SPAC4A8.04;SPAC16E8.01;SPAC17A2.13c;SPAC9E9.09c;SPAC26F1.10c;SPAPJ760.03c;SPAC29B12.08;SPAC24B11.08c;SPAC24B11.09;SPAC1639.01c;SPAC1565.01;SPAC20G8.04c;SPAC4A8.03c;SPAP32A8.02;SPAC2F3.14c;SPAC19D5.01;SPAP8A3.04c;SPAP8A3.05;SPAC922.04;SPAC13C5.07;SPAC227.14;SPAC1D4.12;SPAC664.11;SPAC26H5.09c;SPAC3H8.05c;SPAC22A12.06c;SPAC24C9…
Transcript Features		Annotated transcript length	Higher	2644.74	2136.69	0.0298624	SPAC1F8.01;SPAC806.03c;SPAC13C5.06c;SPAPB1A10.08;SPAC4G9.17c;SPAC4G9.20c;SPAC4A8.04;SPAC16E8.01;SPAC17A2.13c;SPAC9E9.09c;SPAC26F1.10c;SPAPJ760.03c;SPAC29B12.08;SPAC24B11.08c;SPAC24B11.09;SPAC1639.01c;SPAC1565.01;SPAC20G8.04c;SPAC4A8.03c;SPAP32A8.02;SPAC2F3.14c;SPAC19D5.01;SPAP8A3.04c;SPAP8A3.05;SPAC922.04;SPAC13C5.07;SPAC227.14;SPAC1D4.12;SPAC664.11;SPAC26H5.09c;SPAC3H8.05c;SPAC22A12.06c;SPAC24C9…
Transcript Features		Relative Pol II occupancy	Higher	1.96589	1.32613	0.0307991	SPAC1F8.01;SPAC806.03c;SPAC13C5.06c;SPAPB1A10.08;SPAC4G9.17c;SPAC4G9.20c;SPAC4A8.04;SPAC16E8.01;SPAC17A2.13c;SPAC9E9.09c;SPAC26F1.10c;SPAPJ760.03c;SPAC29B12.08;SPAC24B11.08c;SPAC24B11.09;SPAC1639.01c;SPAC1565.01;SPAC20G8.04c;SPAC4A8.03c;SPAP32A8.02;SPAC2F3.14c;SPAC19D5.01;SPAP8A3.04c;SPAP8A3.05;SPAC922.04;SPAC13C5.07;SPAC227.14;SPAC1D4.12;SPAC664.11;SPAC26H5.09c;SPAC3H8.05c;SPAC22A12.06c;SPAC24C9…

## Sheet: Supplementary Table 3
Supplementary Table 3: Oligonucleotides used in this study
code	name	Sequence
oM594	pMZ573F	TTGAAGGTTTTAGAAATCAATgt
oM595	pMZ573R	ATTGATTTCTAAAACCTTCAAtt
oM647	pMZ570F	cgagtactattatgtcaggagt
oM648	pMZ570R	TCCTGACATAATAGTACTCGTT
oM649	pMZ571F	ATTAGCTACAGCGCTACAAGGT
oM650	pMZ571R	CTTGTAGCGCTGTAGCTAATTT
oM1043	pMZ568F	GGTATTGAGCACTTGAAGTCgt
oM1044	pMZ568R	GACTTCAAGTGCTCAATACCtt
oM1045	pMZ569F	CTTTGGTAGCTTTTCCGTATgt
oM1046	pMZ569R	ATACGGAAAAGCTACCAAAGtt
oM1059	pMZ572F	ccctttgggagatttcaaaagt
oM1060	pMZ572R	ttttgaaatctcccaaagggtt
oM1781		TGTGATCTACAATTAACTCCTTTTAGG
oM1225		GGCTGTTCTTTTGTCCTCTAAA
Tfam_USF		CCCATCGCTCGAGGGATCCAACAAAGGTGATCG
Tfam_USR-ura4		ACAAATGCATACATATAGCCAGTGGGGCAGTTGAAAACGCTTGTGA
Tfam_DSF-ura4		TCAAAAAGTTTCGTCAATATCACAAGCGCACCTTGAGAATGGTGGTT
Tfam_DSR		CGATCTCGAGTCAAAAACTCCACGAGGACA
om1968	ura4div2	caaacaaatacactaggtaaatcgaaa
OM1366	Tf2-1_MP_A	aggactttctgatgtttgtacct
OM1367	Tf2-2_MP_A	tggttgttcaatgccaaattagt
OM1368	Tf2-3_MP_B	gaggataagtaaagaaagtctgtga
OM1369	Tf2-4_MP_A	caagttgtcgcattccactcc
OM1370	Tf2-5_MP_A	agcattgcataccctaaagca
om1371	Tf2-6_MP_B	gccgtcaccaattagcatgac
OM1372	Tf2-7_MP_B	accaggcgttacttcaatcttg
OM1373	Tf2-9_MP_C	attcccgtaagtttcccgctt
OM1374	Tf2-10_MP_B	tggcgttatcaagctacggaa
OM1375	Tf2-11_MP_C	gattgccctcccttgatcaca
OM1376	Tf2-12_MP_C	agagggttttgcggatcttgt
OM1377	Tf2-13_MP_C	aaaaccttcaaacgtgctgcc
om2033	US_Tf2_1	gtggcggaggataaactgaa
om2034	US_Tf2_2	gggcaatttatggtggtgac
om2035	US_Tf2_3	ttgaaacgcgtctgtctttg
om2036	US_Tf2_4	tcgctttttctgacagctca
om2037	US_Tf2_5	cgttggcggacgtagtaaag
om2038	US_Tf2_6	ggtaaggaacaatttcctgatcata
om2039	US_Tf2_78	tgtaacagtgagtaatcgaaacaaaa
om2040	US_Tf2_9	aaaacaaaggagctacgttttaataga
om2041	US_Tf2_10	ccataacagccatacgatctg
om2042	US_Tf2_11	cctgctgttcattccaccta
om2043	US_Tf2_12	catcccaacgcatcgttaat
om2044	US_Tf2_13	ccctgttcatgatacgtaattttt
oM9	MT1	AGAAGAGAGAGTAGTTGAAG
oM10	MP	ACGGTAGTCATCGGTCTTCC
oM11	MM	TACGTTCAGTAGACGTAGTG
oM12	ade6_8F	CAAAGATCCTGTCGAATCACCTG
oM13	ade6_9R	CAGTTATGTCTATGGTCGCCTATGC
om2382	ade6LTRL_F	TGTCAGCAATACTACACTACGCTAT
om2386	TF2CDSR	TGAATTCCATCCAAATTCTCTGGTCTCCATCGTTTTGCT
om2385	TF2CDSF	AGCAAAACGATGGAGACCAGAGAATTTGGATGGAATTCA
om2383	ade6LTRR_Tf2_R	TGTAAGCTACGCAGTTTGGTATCTG
oM2300	leu1_F	tttgcggtagggtctgaaac
oM2301	leu1_R	gtgcgctcaccaaagtaaca
oM2302	his7_F	cgttcccgttctgtcaagtt
oM2303	his7_R	tttgcacgcaataactttgg
oM2304	ura4D18Repair_F	cggttcaaactccctctcag
oM2305	ura4D18Repair_R	tgagcaaactgcttttgtgg
om2049	tf2_3 genotyping ins	tcttgccatgtaagacttccattct
oM2210	Tf2_frag1_DSR2	agggcatctgtcaaggttgt
om1761	M13F	gtaaaacgacggccag
oM6	sap1F	TCGCAATCAAATCATCTCCA
oM2327	cys12_AMPseq_A1_F	ACACTCTTTCCCTACACGACGCTCTTCCGATCTAATAGACCGAGAGGATTTATGTAATGG
oM2328	cys12_AMPseq_A2_F	ACACTCTTTCCCTACACGACGCTCTTCCGATCTACGGAACCGAGAGGATTTATGTAATGG
oM2329	cys12_AMPseq_A3_F	ACACTCTTTCCCTACACGACGCTCTTCCGATCTACGTTACCGAGAGGATTTATGTAATGG
oM2330	cys12_AMPseq_B1_F	ACACTCTTTCCCTACACGACGCTCTTCCGATCTAGCAAACCGAGAGGATTTATGTAATGG
oM2331	cys12_AMPseq_B2_F	ACACTCTTTCCCTACACGACGCTCTTCCGATCTATACCACCGAGAGGATTTATGTAATGG
oM2332	cys12_AMPseq_B3_F	ACACTCTTTCCCTACACGACGCTCTTCCGATCTCCAGGACCGAGAGGATTTATGTAATGG
oM2333	cys12_AMPseq_AC1_F	ACACTCTTTCCCTACACGACGCTCTTCCGATCTCCCTAACCGAGAGGATTTATGTAATGG
oM2334	cys12_AMPseq_AC2_F	ACACTCTTTCCCTACACGACGCTCTTCCGATCTCCTGCACCGAGAGGATTTATGTAATGG
oM2335	cys12_AMPseq_AC3_F	ACACTCTTTCCCTACACGACGCTCTTCCGATCTCGCGTACCGAGAGGATTTATGTAATGG
oM2336	cys12_AMPseq_BC1_F	ACACTCTTTCCCTACACGACGCTCTTCCGATCTGACATACCGAGAGGATTTATGTAATGG
oM2337	cys12_AMPseq_BC2_F	ACACTCTTTCCCTACACGACGCTCTTCCGATCTGAGGGACCGAGAGGATTTATGTAATGG
oM2338	cys12_AMPseq_BC3_F	ACACTCTTTCCCTACACGACGCTCTTCCGATCTGCCGAACCGAGAGGATTTATGTAATGG
oM2339	cys12_AMPseq_R	GACTGGAGTTCAGACGTGTGCTCTTCCGATCTGAATCATCTGCAAAGCAACA
oM2350	cys12gRNAf	CTAGCTAGTGGAATCGCCATgttttagagctagaaatagcaagttaaaataa
oM2351	cys12gRNAr	ATGGCGATTCCACTAGCTAGttcttcggtacaggttatgttttttggcaaca
oM2352	cys12f	TCGCTTGCGAAAGAGATTTT
oM2353	cys12r	TTCAAAGTGTGAACGCCAAC

## Sheet: Supplementary Table 4
Supplementary Table 4: Strains used in this study
name	mating type	Genotype
PB1	h90	ura4-d18, leu1-32
ZB1913	h90	leu1-32, ura4-D18, deltaTf2-1, deltaTf2-12
ZB1914	h90	leu1-32, ura4-D18, deltaTf2-1, delta-Tf9,deltaTf2-12, delta-Tf13
ZB1917	h90	leu1-32, ura4-D18, deltaTf2-1, delta-Tf9,deltaTf2-12, delta-Tf2-13, delta-Tf2- 6
ZB1925	h90	leu1-32, ura4-D18, pan-deltaTf2
ZB1926	h90	leu1-32, ura4-D18, pan-deltaTf2
CHP428	h+	ura4-D18, leu1-32, ade6-M210, his7-366
CHP429	h-	ura4-D18, leu1-32, ade6-M216, his7-366
ZB2354	h+	ura4-D18, leu1-32, ade6-M210, his7-366, Tf2-9::ura4+, Tf2-10::ura4+,
ZB2356	h-	ura4-D18, leu1-32, ade6-M216, his7-366, Tf2-13::ura4+
ZB2359	h-	ura4-D18, leu1-32, ade6-M216, his7-366, Tf2-7(bis?)::ura4+
ZB2357	h-	ura4-D18, leu1-32, ade6-M216, his7-366, Tf2-6::ura4+
ZB2378	h+	ura4-D18, leu1-32, ade6-M210, his7-366, delta-Tf2-10
ZB2382	h-	ura4-D18, leu1-32, ade6-M216, his7-366, delta-Tf2-13
ZB2385	h-	ura4-D18, leu1-32, ade6-M216, his7-366, delta-Tf2-7/8
ZB2383	h-	ura4-D18, leu1-32, ade6-M216, his7-366
ZB2468	h+	ura4-D18, leu1-32, ade6-M210, his7-366, delta-Tf2-10, delta-Tf2-13
ZB2467	h+	ura4-D18, leu1-32, ade6-M216, his7-366, delta-Tf2-10, delta-Tf2-7/8
ZB2509	h+	ura4-D18, leu1-32, ade6-M210, his7-366, Tf2-6-Delta, Tf2-10-Delta, Tf2-13-Delta
ZB2508	h-	ura4-D18, leu1-32, ade6-M216, his7-366, Tf2-6-Delta, Tf2-7/8-Delta, Tf2-10-Delta
ZB2547	h-	ura4-D18, leu1-32, ade6-M216, his7-366, Tf2-6-Delta, Tf2-7/8-Delta, Tf2-10-Delta, Tf2-13-Delta
ZB2549	h+	ura4-D18, leu1-32, ade6-M210, his7-366, Tf2-6-Delta, Tf2-7/8-Delta, Tf2-10-Delta, Tf2-13-Delta
ZB2774	h-	ura4-D18, leu1-32, ade6-M216, his7-366, Tf2-6-Delta, Tf2-7/8-Delta, Tf2-10-Delta, Tf2-13-Delta, Tf2-5::ura4
ZB2775	h-	ura4-D18, leu1-32, ade6-M216, his7-366, Tf2-6-Delta, Tf2-7/8-Delta, Tf2-10-Delta, Tf2-13-Delta, Tf2-1::ura4
ZB2778	h+	ura4-D18, leu1-32, ade6-M210, his7-366, Tf2-6-Delta, Tf2-7/8-Delta, Tf2-10-Delta, Tf2-13-Delta, Tf2-3::ura4
ZB2808	h-	ura4-D18, leu1-32, ade6-M216, his7-366, Tf2-6-Delta, Tf2-7/8-Delta, Tf2-10-Delta, Tf2-13-Delta, Tf2-5-Delta
ZB2811	h-	ura4-D18, leu1-32, ade6-M216, his7-366, Tf2-6-Delta, Tf2-7/8-Delta, Tf2-10-Delta, Tf2-13-Delta, Tf2-1-Delta
ZB2813	h+	ura4-D18, leu1-32, ade6-M210, his7-366, Tf2-6-Delta, Tf2-7/8-Delta, Tf2-10-Delta, Tf2-13-Delta, Tf2-3-Delta
ZB2812	h+	ura4-D18, leu1-32, ade6-M210, his7-366, Tf2-6-Delta, Tf2-7/8-Delta, Tf2-10-Delta, Tf2-13-Delta, Tf2-3-Delta
ZB2814	h+	ura4-D18, leu1-32, ade6-M210, his7-366, Tf2-6-Delta, Tf2-7/8-Delta, Tf2-10-Delta, Tf2-13-Delta, Tf2-5-Delta, Tf2-3-Delta
ZB2816	h-	ura4-D18, leu1-32, ade6-M216, his7-366, Tf2-6-Delta, Tf2-7/8-Delta, Tf2-10-Delta, Tf2-13-Delta, Tf2-1-Delta, Tf2-3-Delta
ZB2820	h+	ura4-D18, leu1-32, ade6-M210, his7-366, Tf2-6-Delta, Tf2-7/8-Delta, Tf2-10-Delta, Tf2-13-Delta, Tf2-5-Delta, Tf2-3-Delta, Tf2-1-Delta
ZB2821	h-	ura4-D18, leu1-32, ade6-M216, his7-366, Tf2-6-Delta, Tf2-7/8-Delta, Tf2-10-Delta, Tf2-13-Delta, Tf2-5-Delta, Tf2-3-Delta, Tf2-1-Delta
ZB2823	h+	ura4-D18, leu1-32, ade6-M210, his7-366, Tf2-6-Delta, Tf2-7/8-Delta, Tf2-10-Delta, Tf2-13-Delta, Tf2-5-Delta, Tf2-3-Delta, Tf2-1-Delta, Tf2-4::ura4
ZB2826	h-	ura4-D18, leu1-32, ade6-M216, his7-366, Tf2-6-Delta, Tf2-7/8-Delta, Tf2-10-Delta, Tf2-13-Delta, Tf2-5-Delta, Tf2-3-Delta, Tf2-1-Delta, Tf2-9::ura4
ZB2827	h-	ura4-D18, leu1-32, ade6-M216, his7-366, Tf2-6-Delta, Tf2-7/8-Delta, Tf2-10-Delta, Tf2-13-Delta, Tf2-5-Delta, Tf2-3-Delta, Tf2-1-Delta, Tf2-12::ura4
ZB2834	h+	ura4-D18, leu1-32, ade6-M210, his7-366, Tf2-6-Delta, Tf2-7/8-Delta, Tf2-10-Delta, Tf2-13-Delta, Tf2-5-Delta, Tf2-3-Delta, Tf2-1-Delta, Tf2-4-Delta
ZB2833	h-	ura4-D18, leu1-32, ade6-M216, his7-366, Tf2-6-Delta, Tf2-7/8-Delta, Tf2-10-Delta, Tf2-13-Delta, Tf2-5-Delta, Tf2-3-Delta, Tf2-1-Delta, Tf2-9-Delta
ZB2835	h-	ura4-D18, leu1-32, ade6-M216, his7-366, Tf2-6-Delta, Tf2-7/8-Delta, Tf2-10-Delta, Tf2-13-Delta, Tf2-5-Delta, Tf2-3-Delta, Tf2-1-Delta, Tf2-12-Delta
ZB2836	h-	ura4-D18, leu1-32, ade6-M216, his7-366, Tf2-6-Delta, Tf2-7/8-Delta, Tf2-10-Delta, Tf2-13-Delta, Tf2-5-Delta, Tf2-3-Delta, Tf2-1-Delta, Tf2-9-Delta, Tf2-4-Delta
ZB2841	h+	ura4-D18, leu1-32, ade6-M210, his7-366, Tf2-6-Delta, Tf2-7/8-Delta, Tf2-10-Delta, Tf2-13-Delta, Tf2-5-Delta, Tf2-3-Delta, Tf2-1-Delta, Tf2-12-Delta, Tf2-4-Delta
ZB2849	h-	ura4-D18, leu1-32, ade6-M216, his7-366, Tf2-6-Delta, Tf2-7/8-Delta, Tf2-10-Delta, Tf2-13-Delta, Tf2-5-Delta, Tf2-3-Delta, Tf2-1-Delta, Tf2-12-Delta, Tf2-4-Delta, Tf2-9-Delta
ZB2850	h+	ura4-D18, leu1-32, ade6-M210, his7-366, Tf2-6-Delta, Tf2-7/8-Delta, Tf2-10-Delta, Tf2-13-Delta, Tf2-5-Delta, Tf2-3-Delta, Tf2-1-Delta, Tf2-12-Delta, Tf2-4-Delta, Tf2-9-Delta
ZB2862	h-	ura4-D18, leu1-32, ade6-M216, his7-366, Tf2-6-Delta, Tf2-7/8-Delta, Tf2-10-Delta, Tf2-13-Delta, Tf2-5-Delta, Tf2-3-Delta, Tf2-1-Delta, Tf2-12-Delta, Tf2-4-Delta, Tf2-9-Delta, Tf2-11::ura4
ZB2865	h+	ura4-D18, leu1-32, ade6-M210, his7-366, Tf2-6-Delta, Tf2-7/8-Delta, Tf2-10-Delta, Tf2-13-Delta, Tf2-5-Delta, Tf2-3-Delta, Tf2-1-Delta, Tf2-12-Delta, Tf2-4-Delta, Tf2-9-Delta, Tf2-2::ura4
ZB2869	h-	ura4-D18, leu1-32, ade6-M216, his7-366, Tf2-6-Delta, Tf2-7/8-Delta, Tf2-10-Delta, Tf2-13-Delta, Tf2-5-Delta, Tf2-3-Delta, Tf2-1-Delta, Tf2-12-Delta, Tf2-4-Delta, Tf2-9-Delta, Tf2-11-Delta
ZB2870	h+	ura4-D18, leu1-32, ade6-M210, his7-366, Tf2-6-Delta, Tf2-7/8-Delta, Tf2-10-Delta, Tf2-13-Delta, Tf2-5-Delta, Tf2-3-Delta, Tf2-1-Delta, Tf2-12-Delta, Tf2-4-Delta, Tf2-9-Delta, Tf2-2-Delta
ZB2873	h-	ura4-D18, leu1-32, ade6-M216, his7-366, Tf2-6-Delta, Tf2-7/8-Delta, Tf2-10-Delta, Tf2-13-Delta, Tf2-5-Delta, Tf2-3-Delta, Tf2-1-Delta, Tf2-12-Delta, Tf2-4-Delta, Tf2-9-Delta, Tf2-2-Delta,, Tf2-11-Delta
ZB2871	h+	ura4-D18, leu1-32, ade6-M210, his7-366, Tf2-6-Delta, Tf2-7/8-Delta, Tf2-10-Delta, Tf2-13-Delta, Tf2-5-Delta, Tf2-3-Delta, Tf2-1-Delta, Tf2-12-Delta, Tf2-4-Delta, Tf2-9-Delta, Tf2-2-Delta,, Tf2-11-Delta
ZB2918	h-	ura4-D18, leu1-32, ade6-M216, his7-366, Tf2-6-Delta, Tf2-7/8-Delta, Tf2-10-Delta, Tf2-13-Delta, Tf2-5-Delta, Tf2-3-Delta, Tf2-1-Delta, Tf2-12-Delta, Tf2-4-Delta, Tf2-9-Delta, Tf2-2-Delta,, Tf2-11-Delta, Tf2-14::ura4
ZB2915	h-	ura4-D18, leu1-32, ade6-M216, his7-366, Tf2-6-Delta, Tf2-7/8-Delta, Tf2-10-Delta, Tf2-13-Delta, Tf2-5-Delta, Tf2-3-Delta, Tf2-1-Delta, Tf2-12-Delta, Tf2-4-Delta, Tf2-9-Delta, Tf2-2-Delta, Tf2-11-Delta, Tf2-frag1::ura4
ZB2921	h-	ura4-D18, leu1-32, ade6-M216, his7-366, Tf2-6-Delta, Tf2-7/8-Delta, Tf2-10-Delta, Tf2-13-Delta, Tf2-5-Delta, Tf2-3-Delta, Tf2-1-Delta, Tf2-12-Delta, Tf2-4-Delta, Tf2-9-Delta, Tf2-2-Delta,, Tf2-11-Delta, Tf2-14-Delta
ZB2916	h-	ura4-D18, leu1-32, ade6-M216, his7-366, Tf2-6-Delta, Tf2-7/8-Delta, Tf2-10-Delta, Tf2-13-Delta, Tf2-5-Delta, Tf2-3-Delta, Tf2-1-Delta, Tf2-12-Delta, Tf2-4-Delta, Tf2-9-Delta, Tf2-2-Delta, Tf2-11-Delta, Tf2-frag1-Delta
ZB2924	h+	ura4-D18, leu1-32, ade6-M210, his7-366, Tf2-6-Delta, Tf2-7/8-Delta, Tf2-10-Delta, Tf2-13-Delta, Tf2-5-Delta, Tf2-3-Delta, Tf2-1-Delta, Tf2-12-Delta, Tf2-4-Delta, Tf2-9-Delta, Tf2-2-Delta, Tf2-11-Delta, Tf2-frag1-Delta
ZB2950	h-	Tf2-6-Delta, Tf2 -7 /8-Delta , ura4-D18, leu1-32, ade6-M216, his7-366, Tf2-10-Delta, Tf2-13-Delta, Tf2-5-Delta, Tf2-3-Delta, Tf2-1-Delta, Tf2-12-Delta, Tf2-4-Delta, Tf2-9-Delta, Tf2-2-Delta,, Tf2-11-Delta, Tf2-14-Delta, Tf2-frag1-Delta
ZB2952	h+	ura4-D18, leu1-32, ade6-M210, his7-366, Tf2-6-Delta, Tf2-7/8-Delta, Tf2-10-Delta, Tf2-13-Delta, Tf2-5-Delta, Tf2-3-Delta, Tf2-1-Delta, Tf2-12-Delta, Tf2-4-Delta, Tf2-9-Delta, Tf2-2-Delta,, Tf2-11-Delta, Tf2-14-Delta, Tf2-frag1-Delta
ZB2953	h+	ura4-D18, leu1-32, ade6-M210, his7-366, Tf2-6-Delta, Tf2-7/8-Delta, Tf2-10-Delta, Tf2-13-Delta, Tf2-5-Delta, Tf2-3-Delta, Tf2-1-Delta, Tf2-12-Delta, Tf2-4-Delta, Tf2-9-Delta, Tf2-2-Delta,, Tf2-11-Delta, Tf2-14-Delta, Tf2-frag1-Delta
ZB2954	h-	ura4-D18, leu1-32, ade6-M210, his7-366, Tf2-6-Delta, Tf2-7/8-Delta, Tf2-10-Delta, Tf2-13-Delta, Tf2-5-Delta, Tf2-3-Delta, Tf2-1-Delta, Tf2-12-Delta, Tf2-4-Delta, Tf2-9-Delta, Tf2-2-Delta,, Tf2-11-Delta, Tf2-14-Delta, Tf2-frag1-Delta
ZB3142	h-	ade6-M216, ura4-D18, Tf2-6-Delta, Tf2 -7 /8-Delta, Tf2-10-Delta, Tf2-13-Delta, Tf2-5-Delta, Tf2-3-Delta, Tf2-1-Delta, Tf2-12-Delta, Tf2-4-Delta, Tf2-9-Delta, Tf2-2-Delta, Tf2-11-Delta, Tf2-14-Delta, Tf2-frag1-Delta
ZB3147	h-	ade6-M216
ZB3152	h+
ZB3153	h-
ZB3154	h+	Tf2-6-Delta, Tf2 -7/8-Delta, Tf2-10-Delta, Tf2-13-Delta, Tf2-5-Delta, Tf2-3-Delta, Tf2-1-Delta, Tf2-12-Delta, Tf2-4-Delta, Tf2-9-Delta, Tf2-2-Delta, Tf2-11-Delta, Tf2-14-Delta, Tf2-frag1-Delta
ZB3155	h-	Tf2-6-Delta, Tf2 -7/8-Delta, Tf2-10-Delta, Tf2-13-Delta, Tf2-5-Delta, Tf2-3-Delta, Tf2-1-Delta, Tf2-12-Delta, Tf2-4-Delta, Tf2-9-Delta, Tf2-2-Delta, Tf2-11-Delta, Tf2-14-Delta, Tf2-frag1-Delta
972	h-
ZB973	h-	sap1-c
ZB4098	h+
ZB4099	h+	cys12-A13S isolate1
ZB4100	h+	cys12-A13S isolate2
ZB4101	h+	cys12-A13S isolate3
ZB4102	h+	cys12-A13S isolate4
